# Supplementary material for: ﻿Description of one new species of the genus Orthozona Hampson, 1895 (Lepidoptera, Erebidae, Herminiinae) from China
Source: Zookeys. 2023 Mar 13;1153:65–72. doi: 10.3897/zookeys.1153.79856 (PMC10209428; doi:10.3897/zookeys.1153.79856)
Supplement: XML Treatment for Orthozona [file zookeys.1153.79856-treatment1.xml]

<!DOCTYPE tp:taxon-treatment
  PUBLIC "-//TaxonX//DTD Taxonomic Treatment Publishing DTD v0 20100105//EN" "tax-treatment-NSO.dtd">
<tp:taxon-treatment xmlns:tp="http://www.plazi.org/taxpub"><tp:treatment-meta><kwd-group><label>Taxon classification</label><kwd>
              <named-content content-type="kingdom">Animalia</named-content>
            </kwd><kwd>
              <named-content content-type="family">Erebidae</named-content>
            </kwd></kwd-group><mixed-citation publication-type="journal"><person-group><name><surname>Zhao</surname><given-names>Ting-Ting</given-names></name><name><surname>Zhang</surname><given-names>Xin-Yu</given-names></name><name><surname>Han</surname><given-names>Hui-Lin</given-names></name></person-group><article-title>﻿Description of one new species of the genus <italic><tp:taxon-name><tp:taxon-name-part taxon-name-part-type="genus" reg="Orthozona">Orthozona</tp:taxon-name-part></tp:taxon-name></italic> Hampson, 1895 (<tp:taxon-name><tp:taxon-name-part taxon-name-part-type="order">Lepidoptera</tp:taxon-name-part></tp:taxon-name>, <tp:taxon-name><tp:taxon-name-part taxon-name-part-type="family">Erebidae</tp:taxon-name-part></tp:taxon-name>, <tp:taxon-name><tp:taxon-name-part taxon-name-part-type="subfamily">Herminiinae</tp:taxon-name-part></tp:taxon-name>) from China</article-title><source>Zookeys</source><day>13</day><month>03</month><year>2023</year><volume>1153</volume><fpage>65</fpage><lpage>72</lpage><pub-id pub-id-type="doi">10.3897/zookeys.1153.79856</pub-id></mixed-citation></tp:treatment-meta><tp:nomenclature><label>﻿Genus</label><tp:taxon-name>
            <object-id xmlns:xlink="http://www.w3.org/1999/xlink" content-type="arpha" xlink:type="simple">9624E87A-B2BB-5B90-902B-595D05A4A58F</object-id>
            <tp:taxon-name-part taxon-name-part-type="genus" reg="Orthozona">Orthozona</tp:taxon-name-part>
          </tp:taxon-name><tp:taxon-authority>Hampson, 1895</tp:taxon-authority><tp:nomenclature-citation-list><tp:nomenclature-citation><tp:taxon-name>
                <tp:taxon-name-part taxon-name-part-type="genus" reg="Orthozona">Orthozona</tp:taxon-name-part>
              </tp:taxon-name><comment>Hampson, 1895, 94. Type species: <tp:taxon-name><tp:taxon-name-part taxon-name-part-type="genus" reg="Madopa">Madopa</tp:taxon-name-part><tp:taxon-name-part taxon-name-part-type="species" reg="quadrilineata">quadrilineata</tp:taxon-name-part></tp:taxon-name> Moore, 1882.</comment></tp:nomenclature-citation></tp:nomenclature-citation-list></tp:nomenclature><tp:treatment-sec sec-type="diagnosis" id="SECID0EQHAC"><title>Diagnosis.</title><p>In morphology, both <italic><tp:taxon-name><tp:taxon-name-part taxon-name-part-type="genus" reg="Orthozona">Orthozona</tp:taxon-name-part></tp:taxon-name></italic> and <italic><tp:taxon-name><tp:taxon-name-part taxon-name-part-type="genus" reg="Paracolax">Paracolax</tp:taxon-name-part></tp:taxon-name></italic> Hübner, [1825] share some charactersas follows: the color of the forewings is ochre to dark ochre, the antemedial and postmedial line are distinct; the distal part of valva are tongue-like, the saccular process are developed; and the ductus bursae have a pair of sclerotized stripes. However, these genera can be distinguished by the following features: the antemedial and postmedial lines in <italic><tp:taxon-name><tp:taxon-name-part taxon-name-part-type="genus" reg="Orthozona">Orthozona</tp:taxon-name-part></tp:taxon-name></italic> are inwardly oblique or slightly curved but always paralleled with each other, whereas the two lines in <italic><tp:taxon-name><tp:taxon-name-part taxon-name-part-type="genus" reg="Paracolax">Paracolax</tp:taxon-name-part></tp:taxon-name></italic> are oblique or wavy and seldom parallel; the reniform spots in <italic><tp:taxon-name><tp:taxon-name-part taxon-name-part-type="genus" reg="Orthozona">Orthozona</tp:taxon-name-part></tp:taxon-name></italic> are not obvious, while these spots in <italic><tp:taxon-name><tp:taxon-name-part taxon-name-part-type="genus" reg="Paracolax">Paracolax</tp:taxon-name-part></tp:taxon-name></italic> are obvious; the saccular process of <italic><tp:taxon-name><tp:taxon-name-part taxon-name-part-type="genus" reg="Orthozona">Orthozona</tp:taxon-name-part></tp:taxon-name></italic> is finger-shaped, slightly separated from the valva, and slightly sclerotized, whereas the saccular process in <italic><tp:taxon-name><tp:taxon-name-part taxon-name-part-type="genus" reg="Paracolax">Paracolax</tp:taxon-name-part></tp:taxon-name></italic> is variously shaped, e.g. digitiform, conical, truncate, etc.; and the corpus bursae of <italic><tp:taxon-name><tp:taxon-name-part taxon-name-part-type="genus" reg="Orthozona">Orthozona</tp:taxon-name-part></tp:taxon-name></italic> is sac-like, with a single signum, while the corpus bursae of <italic><tp:taxon-name><tp:taxon-name-part taxon-name-part-type="genus" reg="Paracolax">Paracolax</tp:taxon-name-part></tp:taxon-name></italic> is very long, more than twice as long as the ductus bursae, and with or without signum (<xref ref-type="bibr" rid="B6">Owada 1992a</xref>; <xref ref-type="bibr" rid="B2">Chen 1999</xref>; <xref ref-type="bibr" rid="B10">Smetacek and Kitching 2012</xref>; <xref ref-type="bibr" rid="B12">Wu 2014</xref>).</p></tp:treatment-sec><tp:treatment-sec sec-type="description" id="SECID0EMKAC"><title>Description.</title><p>The proboscis is developed; the labial palpus in males is sickle-shaped, mostly covered with scale tufts ventrally; labial palpus in females with the 2<sup>nd</sup> segments straight and the 3<sup>rd</sup> segments upturned; the antenna is filiform. Thorax: quite stout; the forewing is broad, with the outer margin broad and slightly excurved; in many species of this genus, the medial line of the hindwing is indistinct and the subterminal line is slightly arched. Abdomen: slender, slightly lighter than the thorax; the uncus is slender, with a hooked apex; the tegumen is narrow and triangular; the saccus is U-shaped; the valva is simple and weakly sclerotized, with saccular process; the vesica is covered minutely granular and bears a basal cornutus; in females, the analis papili is short, the apophyses posteriores and anteriores are moderate in length, the ductus bursae is short, the corpus bursae have more extensive microspines, and a signum is present.</p></tp:treatment-sec><ref-list><ref id="B6"><mixed-citation xmlns:xlink="http://www.w3.org/1999/xlink" xlink:type="simple"><person-group><name name-style="western"><surname>Owada</surname><given-names>M</given-names></name></person-group> (<year>1992a</year>) <article-title>Synonymic notes on the herminiine moths (<tp:taxon-name><tp:taxon-name-part taxon-name-part-type="family">Noctuidae</tp:taxon-name-part></tp:taxon-name>) of Japan with descriptions of three new species.</article-title><source>Tinea</source><volume>13</volume>: <fpage>183</fpage>–<lpage>203</lpage>.</mixed-citation></ref><ref id="B2"><mixed-citation xmlns:xlink="http://www.w3.org/1999/xlink" xlink:type="simple"><person-group><name name-style="western"><surname>Chen</surname><given-names>YX</given-names></name></person-group> (<year>1999</year>) <source><tp:taxon-name><tp:taxon-name-part taxon-name-part-type="order">Lepidoptera</tp:taxon-name-part></tp:taxon-name>: <tp:taxon-name><tp:taxon-name-part taxon-name-part-type="family">Noctuidae</tp:taxon-name-part></tp:taxon-name>: Fauna Sinica (<tp:taxon-name><tp:taxon-name-part taxon-name-part-type="class">Insecta</tp:taxon-name-part></tp:taxon-name>) 16.</source><publisher-name>Science Press</publisher-name>, <publisher-loc>Beijing</publisher-loc>, <size units="page">1596 pp</size>.</mixed-citation></ref><ref id="B10"><mixed-citation xmlns:xlink="http://www.w3.org/1999/xlink" xlink:type="simple"><person-group><name name-style="western"><surname>Smetacek</surname><given-names>P</given-names></name><name name-style="western"><surname>Kitching</surname><given-names>IL</given-names></name></person-group> (<year>2012</year>) <article-title>The hitherto undescribed male of <italic><tp:taxon-name><tp:taxon-name-part taxon-name-part-type="genus">Orthozona</tp:taxon-name-part><tp:taxon-name-part taxon-name-part-type="species">quadrilineata</tp:taxon-name-part></tp:taxon-name></italic> (Moore, 1882) (<tp:taxon-name><tp:taxon-name-part taxon-name-part-type="order">Lepidoptera</tp:taxon-name-part></tp:taxon-name>: <tp:taxon-name><tp:taxon-name-part taxon-name-part-type="family">Erebidae</tp:taxon-name-part></tp:taxon-name>).</article-title><source>Journal of Threatened Taxa</source><volume>4</volume>(<issue>14</issue>): <fpage>3366</fpage>–<lpage>3368</lpage>. <ext-link xlink:type="simple" ext-link-type="doi" xlink:href="10.11609/JoTT.o2749.3366-8">https://doi.org/10.11609/JoTT.o2749.3366-8</ext-link></mixed-citation></ref><ref id="B12"><mixed-citation xmlns:xlink="http://www.w3.org/1999/xlink" xlink:type="simple"><person-group><name name-style="western"><surname>Wu</surname><given-names>S</given-names></name></person-group> (<year>2014</year>) Systematics of <tp:taxon-name><tp:taxon-name-part taxon-name-part-type="subfamily">Herminiinae</tp:taxon-name-part></tp:taxon-name> of the Palaearctic and Oriental regions, with a taxonomic revision of the Taiwanese fauna (<tp:taxon-name><tp:taxon-name-part taxon-name-part-type="order">Lepidoptera</tp:taxon-name-part></tp:taxon-name>, <tp:taxon-name><tp:taxon-name-part taxon-name-part-type="family">Erebidae</tp:taxon-name-part></tp:taxon-name>). PhD thesis, National Taiwan University, Department of Entomology, College of Bioresources and Agriculture, [ix +] 357 pp.</mixed-citation></ref></ref-list></tp:taxon-treatment>
