# Supplementary material for: ﻿Description of one new species of the genus Orthozona Hampson, 1895 (Lepidoptera, Erebidae, Herminiinae) from China
Source: Zookeys. 2023 Mar 13;1153:65–72. doi: 10.3897/zookeys.1153.79856 (PMC10209428; doi:10.3897/zookeys.1153.79856)
Supplement: XML Treatment for Orthozona parallelilineata [file zookeys.1153.79856-treatment2.xml]

<!DOCTYPE tp:taxon-treatment
  PUBLIC "-//TaxonX//DTD Taxonomic Treatment Publishing DTD v0 20100105//EN" "tax-treatment-NSO.dtd">
<tp:taxon-treatment xmlns:tp="http://www.plazi.org/taxpub"><tp:treatment-meta><kwd-group><label>Taxon classification</label><kwd>
              <named-content content-type="kingdom">Animalia</named-content>
            </kwd><kwd>
              <named-content content-type="family">Erebidae</named-content>
            </kwd></kwd-group><mixed-citation publication-type="journal"><person-group><name><surname>Zhao</surname><given-names>Ting-Ting</given-names></name><name><surname>Zhang</surname><given-names>Xin-Yu</given-names></name><name><surname>Han</surname><given-names>Hui-Lin</given-names></name></person-group><article-title>﻿Description of one new species of the genus <italic><tp:taxon-name><tp:taxon-name-part taxon-name-part-type="genus" reg="Orthozona">Orthozona</tp:taxon-name-part></tp:taxon-name></italic> Hampson, 1895 (<tp:taxon-name><tp:taxon-name-part taxon-name-part-type="order">Lepidoptera</tp:taxon-name-part></tp:taxon-name>, <tp:taxon-name><tp:taxon-name-part taxon-name-part-type="family">Erebidae</tp:taxon-name-part></tp:taxon-name>, <tp:taxon-name><tp:taxon-name-part taxon-name-part-type="subfamily">Herminiinae</tp:taxon-name-part></tp:taxon-name>) from China</article-title><source>Zookeys</source><day>13</day><month>03</month><year>2023</year><volume>1153</volume><fpage>65</fpage><lpage>72</lpage><pub-id pub-id-type="doi">10.3897/zookeys.1153.79856</pub-id></mixed-citation></tp:treatment-meta><tp:nomenclature><label>﻿</label><tp:taxon-name>
            <object-id xmlns:xlink="http://www.w3.org/1999/xlink" content-type="arpha" xlink:type="simple">85A357A7-B112-5CE4-B40A-E09D2A6381B9</object-id>
            <tp:taxon-name-part taxon-name-part-type="genus" reg="Orthozona">Orthozona</tp:taxon-name-part>
            <tp:taxon-name-part taxon-name-part-type="species" reg="parallelilineata">parallelilineata</tp:taxon-name-part>
            <object-id xmlns:xlink="http://www.w3.org/1999/xlink" content-type="zoobank" xlink:type="simple">https://zoobank.org/5DE18C80-120E-445A-A501-54900F5F7D91</object-id>
          </tp:taxon-name><tp:taxon-authority>Zhao, Zhang &amp; Han</tp:taxon-authority><tp:taxon-status xmlns:xlink="http://www.w3.org/1999/xlink" xlink:type="simple">sp. nov.</tp:taxon-status><xref ref-type="fig" rid="F1">Figs 1</xref><xref ref-type="fig" rid="F1">, 2</xref><xref ref-type="fig" rid="F2">, 7</xref><xref ref-type="fig" rid="F2">, 9</xref><xref ref-type="fig" rid="F3">, 12–14</xref></tp:nomenclature><tp:treatment-sec sec-type="material" id="SECID0EUMAC"><title>Material examined.</title><p><bold><italic>Holotype</italic></bold>: ♀, China; Xizang Autonomous Region, Linzhi City, Lulang Town; 19.VIII.2014; H.L. Han leg.; genitalia No. zxy-0132-2; coll. <abbrev xmlns:xlink="http://www.w3.org/1999/xlink" xlink:title="Northeast Forestry University" id="ABBRID0E6MAC" xlink:type="simple">NEFU</abbrev>. <bold><italic>Paratypes</italic></bold>: 1 ♀, China; Xizang Autonomous Region, Linzhi City, Pailong Countryside; 22–23.IX.2011; H.L. Han leg.; genitalia No. ztt-5280-2; 1 ♀ • Xizang Autonomous Region, Linzhi City, Nadengzuo Village; 14–15.VIII.2014; H.L. Han leg.; genitalia No. ztt-5286-2; 3 ♂♂, 2 ♀♀ • Xizang Autonomous Region, Linzhi City, Nadengzuo Village; 17.VIII.2014; H.L. Han leg.; genitalia No. zxy-0099-2, zxy-0103-1, ztt-5278-2, ztt-5281-1, ztt-5284-1; 3 ♀♀, 1 ♂ • Xizang Autonomous Region, Linzhi City, Mount Sejila; 20.VIII.2014; H.L. Han leg.; genitalia No. hhl-5279-1, hhl-5282-2, hhl-5283-2, hhl-5291-2; 1 ♀ • Xizang Autonomous Region, Linzhi City, Mount Sejila; 22.IX.2016; Z.H. Pan leg.; genitalia No. hhl-5289-2; 3 ♂♂ • Xizang Autonomous Region, Linzhi City, 13.VIII.2017; H.L. Han leg.; genitalia No. hhl-5285-1, hhl-5288-1, hhl-5293-1; coll. <abbrev xmlns:xlink="http://www.w3.org/1999/xlink" xlink:title="Northeast Forestry University" id="ABBRID0EGNAC" xlink:type="simple">NEFU</abbrev>.</p></tp:treatment-sec><tp:treatment-sec sec-type="diagnosis" id="SECID0EKNAC"><title>Diagnosis.</title><p><italic><tp:taxon-name><tp:taxon-name-part taxon-name-part-type="genus" reg="Orthozona">O.</tp:taxon-name-part><tp:taxon-name-part taxon-name-part-type="species" reg="parallelilineata">parallelilineata</tp:taxon-name-part></tp:taxon-name></italic> sp. nov. (Figs <xref ref-type="fig" rid="F1">1</xref>, <xref ref-type="fig" rid="F1">2</xref>) is superficially similar to <italic><tp:taxon-name><tp:taxon-name-part taxon-name-part-type="genus" reg="Orthozona">O.</tp:taxon-name-part><tp:taxon-name-part taxon-name-part-type="species" reg="quadrilineata">quadrilineata</tp:taxon-name-part></tp:taxon-name></italic> (Figs <xref ref-type="fig" rid="F1">3</xref>, <xref ref-type="fig" rid="F1">4</xref>) and <italic><tp:taxon-name><tp:taxon-name-part taxon-name-part-type="genus" reg="Paracolax">P.</tp:taxon-name-part><tp:taxon-name-part taxon-name-part-type="species" reg="curvilineata">curvilineata</tp:taxon-name-part></tp:taxon-name></italic> (Figs <xref ref-type="fig" rid="F1">5</xref>, <xref ref-type="fig" rid="F1">6</xref>) but can be separated from these species by the following characters. In the male genitalia (Fig. <xref ref-type="fig" rid="F2">7</xref>), the valva is narrower (in <italic><tp:taxon-name><tp:taxon-name-part taxon-name-part-type="genus" reg="Paracolax">P.</tp:taxon-name-part><tp:taxon-name-part taxon-name-part-type="species" reg="curvilineata">curvilineata</tp:taxon-name-part></tp:taxon-name></italic>, the cucullus is roundish and broader); the sacculus process is approximately 3/4 the length of valva, narrow, and the distal part is thin, finger-shaped (in <italic><tp:taxon-name><tp:taxon-name-part taxon-name-part-type="genus" reg="Paracolax">P.</tp:taxon-name-part><tp:taxon-name-part taxon-name-part-type="species" reg="curvilineata">curvilineata</tp:taxon-name-part></tp:taxon-name></italic>, the length of sacculus processes is obviously less than 1/2 of the valva, and the sclerotized is apically pointed); the saccus is narrower (in <italic><tp:taxon-name><tp:taxon-name-part taxon-name-part-type="genus" reg="Paracolax">P.</tp:taxon-name-part><tp:taxon-name-part taxon-name-part-type="species" reg="curvilineata">curvilineata</tp:taxon-name-part></tp:taxon-name></italic>, the saccus is broader); the phalli are slightly longer (in <italic><tp:taxon-name><tp:taxon-name-part taxon-name-part-type="genus" reg="Paracolax">P.</tp:taxon-name-part><tp:taxon-name-part taxon-name-part-type="species" reg="curvilineata">curvilineata</tp:taxon-name-part></tp:taxon-name></italic>, the phalli are shorter and stouter).</p><fig id="F1" position="float" orientation="portrait"><object-id xmlns:xlink="http://www.w3.org/1999/xlink" content-type="doi" xlink:type="simple">10.3897/zookeys.1153.79856.figures1-6</object-id><object-id xmlns:xlink="http://www.w3.org/1999/xlink" content-type="arpha" xlink:type="simple">4461BE3E-A32B-52F4-9D58-7445C1DDE152</object-id><label>Figures 1–6.</label><caption><p><italic><tp:taxon-name><tp:taxon-name-part taxon-name-part-type="genus" reg="Orthozona">Orthozona</tp:taxon-name-part></tp:taxon-name></italic> and <italic><tp:taxon-name><tp:taxon-name-part taxon-name-part-type="genus" reg="Paracolax">Paracolax</tp:taxon-name-part></tp:taxon-name></italic> spp., adults <bold>1</bold><italic><tp:taxon-name><tp:taxon-name-part taxon-name-part-type="genus" reg="Orthozona">O.</tp:taxon-name-part><tp:taxon-name-part taxon-name-part-type="species" reg="parallelilineata">parallelilineata</tp:taxon-name-part></tp:taxon-name></italic> sp. nov., female, holotype, Xizang <bold>2</bold><italic><tp:taxon-name><tp:taxon-name-part taxon-name-part-type="genus" reg="Orthozona">O.</tp:taxon-name-part><tp:taxon-name-part taxon-name-part-type="species" reg="parallelilineata">parallelilineata</tp:taxon-name-part></tp:taxon-name></italic> sp. nov., male, paratype, Xizang <bold>3</bold><italic><tp:taxon-name><tp:taxon-name-part taxon-name-part-type="genus" reg="Orthozona">O.</tp:taxon-name-part><tp:taxon-name-part taxon-name-part-type="species" reg="quadrilineata">quadrilineata</tp:taxon-name-part></tp:taxon-name></italic> (Moore, 1882), female, Sikkim (from Dr Mamoru Owada) <bold>4</bold><italic><tp:taxon-name><tp:taxon-name-part taxon-name-part-type="genus" reg="Orthozona">O.</tp:taxon-name-part><tp:taxon-name-part taxon-name-part-type="species" reg="quadrilineata">quadrilineata</tp:taxon-name-part></tp:taxon-name></italic> (after <xref ref-type="bibr" rid="B10">Smetacek and Kitching 2012</xref>) <bold>5</bold><italic><tp:taxon-name><tp:taxon-name-part taxon-name-part-type="genus" reg="Paracolax">P.</tp:taxon-name-part><tp:taxon-name-part taxon-name-part-type="species" reg="curvilineata">curvilineata</tp:taxon-name-part></tp:taxon-name></italic> (Wileman, 1915), male, Taiwan (from Dr Shipher Wu) <bold>6</bold><italic><tp:taxon-name><tp:taxon-name-part taxon-name-part-type="genus" reg="Paracolax">P.</tp:taxon-name-part><tp:taxon-name-part taxon-name-part-type="species" reg="curvilineata">curvilineata</tp:taxon-name-part></tp:taxon-name></italic>, female, Taiwan (from Dr Shipher Wu).</p></caption><graphic xmlns:xlink="http://www.w3.org/1999/xlink" xlink:href="zookeys-1153-065_article-79856__-g001.jpg" position="float" orientation="portrait" xlink:type="simple" id="oo_824057.jpg"><uri content-type="original_file" xlink:type="simple">https://binary.pensoft.net/fig/824057</uri></graphic></fig><p>The characters of female genitalia (Fig. <xref ref-type="fig" rid="F2">9</xref>) are very similar to those of <italic><tp:taxon-name><tp:taxon-name-part taxon-name-part-type="genus" reg="Orthozona">O.</tp:taxon-name-part><tp:taxon-name-part taxon-name-part-type="species" reg="quadrilineata">quadrilineata</tp:taxon-name-part></tp:taxon-name></italic> (Fig. <xref ref-type="fig" rid="F2">10</xref>) and <italic><tp:taxon-name><tp:taxon-name-part taxon-name-part-type="genus" reg="Paracolax">P.</tp:taxon-name-part><tp:taxon-name-part taxon-name-part-type="species" reg="curvilineata">curvilineata</tp:taxon-name-part></tp:taxon-name></italic> (Fig. <xref ref-type="fig" rid="F2">11</xref>); the corpus bursae is covered with sparse spinules (in <italic><tp:taxon-name><tp:taxon-name-part taxon-name-part-type="genus" reg="Orthozona">O.</tp:taxon-name-part><tp:taxon-name-part taxon-name-part-type="species" reg="quadrilineata">quadrilineata</tp:taxon-name-part></tp:taxon-name></italic> and <italic><tp:taxon-name><tp:taxon-name-part taxon-name-part-type="genus" reg="Paracolax">P.</tp:taxon-name-part><tp:taxon-name-part taxon-name-part-type="species" reg="curvilineata">curvilineata</tp:taxon-name-part></tp:taxon-name></italic>, the spinules are more dense); the ductus bursae has two long, sclerotized longitudinal bands, which is similar to that of <italic><tp:taxon-name><tp:taxon-name-part taxon-name-part-type="genus" reg="Paracolax">P.</tp:taxon-name-part><tp:taxon-name-part taxon-name-part-type="species" reg="curvilineata">curvilineata</tp:taxon-name-part></tp:taxon-name></italic> (in <italic><tp:taxon-name><tp:taxon-name-part taxon-name-part-type="genus" reg="Orthozona">O.</tp:taxon-name-part><tp:taxon-name-part taxon-name-part-type="species" reg="quadrilineata">quadrilineata</tp:taxon-name-part></tp:taxon-name></italic>, the ductus bursae has a small sclerotized band).</p><fig id="F2" position="float" orientation="portrait"><object-id xmlns:xlink="http://www.w3.org/1999/xlink" content-type="doi" xlink:type="simple">10.3897/zookeys.1153.79856.figures7-11</object-id><object-id xmlns:xlink="http://www.w3.org/1999/xlink" content-type="arpha" xlink:type="simple">0D9E98CD-9542-5646-8F14-BDC3D86098CB</object-id><label>Figures 7–11.</label><caption><p>Genitalia of <italic><tp:taxon-name><tp:taxon-name-part taxon-name-part-type="genus" reg="Orthozona">Orthozona</tp:taxon-name-part></tp:taxon-name></italic> and <italic><tp:taxon-name><tp:taxon-name-part taxon-name-part-type="genus" reg="Paracolax">Paracolax</tp:taxon-name-part></tp:taxon-name></italic> spp. <bold>7</bold><italic><tp:taxon-name><tp:taxon-name-part taxon-name-part-type="genus" reg="Orthozona">O.</tp:taxon-name-part><tp:taxon-name-part taxon-name-part-type="species" reg="parallelilineata">parallelilineata</tp:taxon-name-part></tp:taxon-name></italic> sp. nov., paratype, genit. prep. zxy-0103-1 <bold>8</bold><italic><tp:taxon-name><tp:taxon-name-part taxon-name-part-type="genus" reg="Paracolax">P.</tp:taxon-name-part><tp:taxon-name-part taxon-name-part-type="species" reg="curvilineata">curvilineata</tp:taxon-name-part></tp:taxon-name></italic> (Wileman, 1915), Taiwan (from Dr Mamoru Owada, genit. prep. NSMT4187, in <named-content xmlns:xlink="http://www.w3.org/1999/xlink" content-type="dwc:institutional_code" xlink:title="National Museum of Nature and Science (Tsukuba, Japan)" xlink:href="http://grbio.org/institution/national-science-museum-natural-history" xlink:type="simple">NSMT</named-content>) <bold>9</bold><italic><tp:taxon-name><tp:taxon-name-part taxon-name-part-type="genus" reg="Orthozona">O.</tp:taxon-name-part><tp:taxon-name-part taxon-name-part-type="species" reg="parallelilineata">parallelilineata</tp:taxon-name-part></tp:taxon-name></italic> sp. nov., holotype, genit. prep. zxy-0132-2 <bold>10</bold><italic><tp:taxon-name><tp:taxon-name-part taxon-name-part-type="genus" reg="Orthozona">O.</tp:taxon-name-part><tp:taxon-name-part taxon-name-part-type="species" reg="quadrilineata">quadrilineata</tp:taxon-name-part></tp:taxon-name></italic> (Moore, 1882), Sikkim (from Dr Mamoru Owada, genit. prep. NSMT4373, in <named-content xmlns:xlink="http://www.w3.org/1999/xlink" content-type="dwc:institutional_code" xlink:title="National Museum of Nature and Science (Tsukuba, Japan)" xlink:href="http://grbio.org/institution/national-science-museum-natural-history" xlink:type="simple">NSMT</named-content>) <bold>11</bold><italic><tp:taxon-name><tp:taxon-name-part taxon-name-part-type="genus" reg="Paracolax">P.</tp:taxon-name-part><tp:taxon-name-part taxon-name-part-type="species" reg="curvilineata">curvilineata</tp:taxon-name-part></tp:taxon-name></italic> (from Dr Mamoru Owada).</p></caption><graphic xmlns:xlink="http://www.w3.org/1999/xlink" xlink:href="zookeys-1153-065_article-79856__-g002.jpg" position="float" orientation="portrait" xlink:type="simple" id="oo_824058.jpg"><uri content-type="original_file" xlink:type="simple">https://binary.pensoft.net/fig/824058</uri></graphic></fig></tp:treatment-sec><tp:treatment-sec sec-type="description" id="SECID0E2JAE"><title>Description.</title><p><bold>Adult</bold> (Figs <xref ref-type="fig" rid="F1">1</xref>, <xref ref-type="fig" rid="F1">2</xref>). Wingspan 37–39 mm in both sexes. Head: dark brown; labial palpus sickle-shaped in male, extended forward in female; antenna filiform. Thorax: patagium and tegula dark brown; mesothorax and metathorax light ochre-grey. Forewing light ochre-brown, diffused with brown scales; antemedial line dark brown, excurved, with a deep, excurved dent in Cu<sub>2</sub>–1A+2A area; medial line inwardly oblique, dark blackish brown, broadly band-shaped, slightly curved inwards; postmedial line narrow, brown, waved on the vein, with a large, excurved dent at the costal margin region, and a large, incurved dent in Cu<sub>2</sub>–1A+2A area; subterminal line inwardly oblique, dark blackish brown, broadly band-shaped, slightly curved inwards, parallel to the medial line, and running from the apex to inner margin close to the tornus; terminal line grey, narrow; orbicular spot small, brown, distinct, encircled with a halo; reniform spot oval; a flap with a fringe of scales underlapping the forewing costa below over ca 2/3 of its length in male. Hindwing slightly lighter than forewing; media line brown, more prominent in inner margin region; postmedial line very narrow, almost not visible; subterminal line broad, blackish brown to brown, gradually noticeable from costal to inner margin; discal spot obscure. Both forewing and hindwing with a discal spot on the ventral side, respectively. Abdomen: light ochre-grey, rather slender, terminus with yellow tufts.</p><p><bold><italic>Male genitalia</italic></bold> (Fig. <xref ref-type="fig" rid="F2">7</xref>). Tegumen broad, slightly longer than vinculum. Vinculum narrow, U-shaped. Saccus with a rounded and rough central plate. Valva narrow, insole-shaped, gradually widening from base to cucullus; sacculus moderately sclerotized, narrow, band-shaped, ca 3/4 length of valva; sacculus process sclerotized, narrow, finger-shaped, weakly split from the valva; costa flattened, tapering from basal to terminal part, ca 2/3 length of valva; cucullus smoothly arched. Uncus long and slender, tapering from basal part to top, curved at 1/3 from base, apically sharp. Juxta inverted V-shaped, slightly concavea on both sides, papillate and sclerotized apically. Phallus straight; coecum narrow, ca 1/3 length of aedeagus; carina with a short and narrow spine, and with a sclerotized and short band ventrally. Vesica has four membranous diverticula, densely covered with small grains; basal part of vesica with a reversed, curved, saw-toothed cornutus; subbasal diverticulum is the largest.</p><p><bold><italic>Female genitalia</italic></bold> (Fig. <xref ref-type="fig" rid="F2">9</xref>). Ostium bursae broad and straight. Dorsal side of 8<sup>th</sup> segment with a pair of subcircular, slightly sclerotized areas, connected to base of apophysis anterior. Ductus bursae flattened, shorter than 1/2 length of corpus bursae, with two long, sclerotized longitudinal bands ca 2/3 length of ductus bursae. Corpus bursae membranous; anterior part densely covered with small granulations, with an oval signum covered with small, stout spines; posterior half smooth, covered with longitudinal wrinkles. Apophysis anterior thicker and longer than apophysis posterior. Papilla analis thick and short.</p></tp:treatment-sec><tp:treatment-sec sec-type="distribution" id="SECID0EHLAE"><title>Distribution.</title><p>China (Xizang: Linzhi) (Fig. <xref ref-type="fig" rid="F3">12</xref>). This species occurs in grasslands around coniferous and broad-leaved mixed forests in the Xizang Autonomous Region (Figs <xref ref-type="fig" rid="F3">13</xref>, <xref ref-type="fig" rid="F3">14</xref>). It flies in the dry season. Specimens were captured with UV light in August.</p><fig id="F3" position="float" orientation="portrait"><object-id xmlns:xlink="http://www.w3.org/1999/xlink" content-type="doi" xlink:type="simple">10.3897/zookeys.1153.79856.figures12-14</object-id><object-id xmlns:xlink="http://www.w3.org/1999/xlink" content-type="arpha" xlink:type="simple">59F930A7-426E-586B-8ADE-3A2606926EC5</object-id><label>Figures 12–14.</label><caption><p>Distribution and collecting sites of <italic><tp:taxon-name><tp:taxon-name-part taxon-name-part-type="genus" reg="Orthozona">Orthozona</tp:taxon-name-part></tp:taxon-name></italic> spp. <bold>12</bold> distribution map: a = Mount Sejila; b = Nadengzuo Village; c = Lulang Town; d = Layue Village; e = Pailong Countryside <bold>13</bold> collection site at Nadengzuo Village, Linzhi City, Xizang Autonomous Region <bold>14</bold> collection site in Luluang countryside, Linzhi City, Xizang Autonomous Region.</p></caption><graphic xmlns:xlink="http://www.w3.org/1999/xlink" xlink:href="zookeys-1153-065_article-79856__-g003.jpg" position="float" orientation="portrait" xlink:type="simple" id="oo_824059.jpg"><uri content-type="original_file" xlink:type="simple">https://binary.pensoft.net/fig/824059</uri></graphic></fig></tp:treatment-sec><tp:treatment-sec sec-type="etymology" id="SECID0ETMAE"><title>Etymology.</title><p>The species is named for the parallel medial and subterminal lines.</p></tp:treatment-sec><tp:treatment-sec sec-type="remarks" id="SECID0EYMAE"><title>Remarks.</title><p><italic><tp:taxon-name><tp:taxon-name-part taxon-name-part-type="genus" reg="Orthozona">Orthozona</tp:taxon-name-part><tp:taxon-name-part taxon-name-part-type="species" reg="quadrilineata">quadrilineata</tp:taxon-name-part></tp:taxon-name></italic> and <italic><tp:taxon-name><tp:taxon-name-part taxon-name-part-type="genus" reg="Paracolax">Paracolax</tp:taxon-name-part><tp:taxon-name-part taxon-name-part-type="species" reg="curvilineata">curvilineata</tp:taxon-name-part></tp:taxon-name></italic> are very similar in external appearance and genitalia in both sexes. However, they are not discussed further here due to the poor condition of their materials; the relationship between these three species deserves in-depth study when the materials become available. In this paper, one female of <italic><tp:taxon-name><tp:taxon-name-part taxon-name-part-type="genus" reg="Orthozona">O.</tp:taxon-name-part><tp:taxon-name-part taxon-name-part-type="species" reg="quadrilineata">quadrilineata</tp:taxon-name-part></tp:taxon-name></italic> was collected by Dr M. Owada on 25 September 1983 in Sikkim, India (genitalia slide no. NSMT4373).</p></tp:treatment-sec><ref-list><ref id="B10"><mixed-citation xmlns:xlink="http://www.w3.org/1999/xlink" xlink:type="simple"><person-group><name name-style="western"><surname>Smetacek</surname><given-names>P</given-names></name><name name-style="western"><surname>Kitching</surname><given-names>IL</given-names></name></person-group> (<year>2012</year>) <article-title>The hitherto undescribed male of <italic><tp:taxon-name><tp:taxon-name-part taxon-name-part-type="genus">Orthozona</tp:taxon-name-part><tp:taxon-name-part taxon-name-part-type="species">quadrilineata</tp:taxon-name-part></tp:taxon-name></italic> (Moore, 1882) (<tp:taxon-name><tp:taxon-name-part taxon-name-part-type="order">Lepidoptera</tp:taxon-name-part></tp:taxon-name>: <tp:taxon-name><tp:taxon-name-part taxon-name-part-type="family">Erebidae</tp:taxon-name-part></tp:taxon-name>).</article-title><source>Journal of Threatened Taxa</source><volume>4</volume>(<issue>14</issue>): <fpage>3366</fpage>–<lpage>3368</lpage>. <ext-link xlink:type="simple" ext-link-type="doi" xlink:href="10.11609/JoTT.o2749.3366-8">https://doi.org/10.11609/JoTT.o2749.3366-8</ext-link></mixed-citation></ref></ref-list></tp:taxon-treatment>
